# Supplementary material for: Probabilistic forecasts of trachoma transmission at the district level: A statistical model comparison
Source: Epidemics. 2017 Mar;18:48–55. doi: 10.1016/j.epidem.2017.01.007 (PMC5340843; doi:10.1016/j.epidem.2017.01.007)
Supplement: Supplementary file 2 [file mmc2.r]

rm(list=ls())

##setwd("//ad.monash.edu/home/User084/apinsent/Documents/Trachoma_Model_Outline/full_fit/Model_comparison")
setwd("//ad.monash.edu/home/User084/apinsent/Documents/ITIdata_forecast")

library(deSolve)
library(statmod)
library(rootSolve)

#############################
#############################
######## source func ########
#############################

source("fitfunction_2pars_ADreinf_ITI_1_3_851_rootfind.R")
source("Treatment_functionAD.R")
#############################
#############################
######## Parameters #########
#############################

N_age  = 3			## Number of age classes

N_infs =  100 #1000		## max number  of infs you can experience

N_pop = 6600

max_age  = 60*365
mean_age = 20*365

age_bounds <- c(0, 5, 15, 60)*365 ### set the age bands

age_width = age_bounds[2:(N_age+1)] - age_bounds[1:N_age]

age_mids = 0.5*( age_bounds[2:(N_age+1)] + age_bounds[1:N_age] )
 
		
r_die  = 1/mean_age ##  1/(60*365)	## background death rate

r_born = 1/mean_age ## 1/(60*365)	## natural birth rate = currently matches death to balance pop


age_demog <- rep(NA, N_age) ## ensure the population is in eqilbirum
age_demog[1:(N_age-1)]  <-  exp( - age_bounds[1:(N_age-1)]/mean_age ) - exp( - age_bounds[2:N_age]/mean_age ) 
age_demog[N_age] <- 1 - sum( age_demog[1:(N_age-1)] )


r_age <- c(r_die*((1 - age_demog[1])/age_demog[1]), r_die*(age_demog[3]/age_demog[2]), 0 ) 


demog <- age_demog*N_pop


r_latent = 	1/14	## rate of leaving the exposed class (days)
 

epsilon = 0.50

pars_vary <- read.csv("sample_post_forfit.csv", header = TRUE)

####################################################
## function for infectivity with repeated infections

r_IA =  rep (0, max(N_infs))	## rate of leaving IA (weeks)- functional form

nun = 1/((7.7*7)/log(2)) ####2.71*30## pars that go into the function for recovery

nu0 = 0.004 ## pars_vary[sens_iter,4] #####1.09*30 ## pars that go into the function for recovery

inf_red = 0.4509

for(j in 1: max(N_infs))
{ 
	r_IA[j] <-  (nu0-nun)*exp(-inf_red*(j-1))+ nun ### 1/(8.3*7) ##	 ## 	###
}

####################################################
## function for infectivity with repeated infections

r_A =  rep (0, max(N_infs))	## rate of leaving IA (weeks)- functional form

nun_A = 1/((0.7*7)/log(2)) ####2.71*30## pars that go into the function for recovery

nu0_A = 0.003 ## 1/((20.7*7)/log(2)) #####1.09*30 ## pars that go into the function for recovery

inf_red_A = 0.3065 ### pars_vary[sens_iter,5]

for(k in 1: max(N_infs))
{ 
	r_A[k] <-  (nu0_A - nun_A )*exp(-inf_red_A*(k-1))+ nun_A ###  1/((20.7*7)/log(2)) ## 1/(7.14*7) ##	1/(36.1*7) ###
}


###########################################################
## function for decreased bac load with repeated infections


#bacload =  rep (0, max(N_infs))	

#bacload <-  seq( from = 1, to = 0, by = (-1/(N_infs-1)))
 

bacload =  rep (0, max(N_infs))	

b1 = 1     ## pars for bacterial load function
ep2 =  0.109 ## pars_vary[sens_iter,3] ## pars for bacterial load function

for( infs in 1: max(N_infs))
{
	bacload[infs] <-  b1*exp(-((infs)*ep2)) ## functional form for reduction in bacterial load with repeat infection
}


temp_immu = 0.2

beta   = 0.2 ## beta_uncer[sens_iter,1] #		## transmission prob


efficay_highload = 0.85
efficay_lowload = 0.85

coverage = 0.70


time_treat1 = (15*365)+2
time_treat2 = (16*365)+1
time_treat3 = (17*365)+1


Trach_pars <- c(beta,coverage)


Trach_model <- function(t, x, Trach_pars)
{
	with (as.list(c(x,Trach_pars)), {

	beta <- rep(NA,1)
	coverage <- rep(NA,1)
	
	beta <- Trach_pars[1]
	coverage <- Trach_pars[2]

	
	#print( beta)	


	#############################
	## Declare variables

	dS  = matrix  (0, nrow = N_age, ncol = N_infs) ## S
	dI  = matrix  (0, nrow = N_age, ncol = N_infs) ## I
	dIA = matrix  (0, nrow = N_age, ncol = N_infs) ## IA
	dA  = matrix  (0, nrow = N_age, ncol = N_infs) ## A

	S 	= matrix( x[(0*N_age*N_infs+1) : (1*N_age*N_infs)], nrow = N_age, ncol = N_infs, byrow = TRUE)
	I 	= matrix( x[(1*N_age*N_infs+1) : (2*N_age*N_infs)], nrow = N_age, ncol = N_infs, byrow = TRUE)
	IA 	= matrix( x[(2*N_age*N_infs+1) : (3*N_age*N_infs)], nrow = N_age, ncol = N_infs, byrow = TRUE)
	A 	= matrix( x[(3*N_age*N_infs+1) : (4*N_age*N_infs)], nrow = N_age, ncol = N_infs, byrow = TRUE)


	if( sum( I + IA ) > 10)
	{

	#############################
	## Force of infection

	N_pop_1 = sum(S[1,]) + sum(I[1,]) + sum(IA[1,]) + sum(A[1,])
	N_pop_2 = sum(S[2,]) + sum(I[2,]) + sum(IA[2,]) + sum(A[2,])
	N_pop_3 = sum(S[3,]) + sum(I[3,]) + sum(IA[3,]) + sum(A[3,])

	N_pop = (sum(S) + sum(I) + sum(IA) + sum(A))

	sum_age1 <- sum(bacload*IA[1,])/N_pop_1
	sum_age2 <- sum(bacload*IA[2,])/N_pop_2
	sum_age3 <- sum(bacload*IA[3,])/N_pop_3

	total_prev <- c(sum_age1, sum_age2, sum_age3)

	demog_matrix <- t(matrix( rep(demog,N_age), nrow=N_age, ncol=N_age))	


	social_mixing <- epsilon*diag(N_age) + (1 - epsilon)*(demog_matrix/N_pop)

	prev_beta <- total_prev*beta
	

	lambda_all <- social_mixing%*%prev_beta ## 
	lambda_all <- as.vector(lambda_all)
	#print(lambda_all)

	deaths_all <- (sum(S) + sum(I) + sum(IA) + sum(A))*r_die
	births_all <- (sum(S) + sum(I) + sum(IA) + sum(A))*r_born
	#print(births_all)
	#print(deaths_all)

	#########################################
	## Differential equations


	dS[1,1]                   	=   - lambda_all[1]*S[1,1]                  		- (r_age[1]       + r_die)*S[1,1] 			   				+ r_born*N_pop
	dS[2:N_age,1]		 	=   - lambda_all[2:N_age]*S[2:N_age,1]      		- (r_age[2:N_age] + r_die)*S[2:N_age,1]		   				+ r_age[1:(N_age-1)][1:(N_age-1)]*S[1:(N_age-1),1]
	dS[1,2:(N_infs-1)]    	  	=   - lambda_all[1]*S[1,2:(N_infs-1)] 			- (r_age[1]       + r_die)*S[1,2:(N_infs-1)] 	    		 		                               			    	    + r_A[1:(N_infs-2)]*A[1,1:(N_infs-2)] 
	dS[2:N_age,2:(N_infs-1)]  	=   - lambda_all[2:N_age]*S[2:N_age,2:(N_infs-1)]     - (r_age[2:N_age] + r_die)*S[2:N_age,2:(N_infs-1)]  				+ r_age[1:(N_age-1)]*S[1:(N_age-1),2:(N_infs-1)] 	    + t(r_A[1:(N_infs-2)]*t(A[2:N_age,1:(N_infs-2)])) 
	dS[1,N_infs] 		  	=   - lambda_all[1]*S[1,N_infs]				- (r_age[1]       + r_die)*S[1,N_infs]                                                                  				    + r_A[N_infs-1]*A[1,(N_infs-1)]					+ r_A[N_infs]*A[1,N_infs]		   
	dS[2:N_age, N_infs]	 	=   - lambda_all[1]*S[2:N_age, N_infs]			- (r_age[2:N_age] + r_die)*S[2:N_age, N_infs] 	   				+ r_age[1:(N_age-1)]*S[1:(N_age-1),N_infs]          	    + r_A[N_infs-1]*A[2:N_age,(N_infs-1)]				+ r_A[N_infs]*A[2:N_age,N_infs]


	#print(r_born*N_pop)

	dI[1,1] 			  	=   +	lambda_all[1]*S[1,1]			    		- (r_age[1]       + r_die + r_latent)*I[1,1]			    
	dI[2:N_age, 1] 		  	=   +	lambda_all[2:N_age]*S[2:N_age,1]	    		- (r_age[2:N_age] + r_die + r_latent)*I[2:N_age, 1]    		     										     + r_age[1:(N_age-1)]*I[1:(N_age-1),1]
	dI[1,2:(N_infs-1)]	  	=   +	lambda_all[1]*S[1,2:(N_infs-1)]			- (r_age[1]       + r_die + r_latent)*I[1,2:(N_infs-1)]		 
	dI[2:N_age,2:(N_infs-1)]      =   +	lambda_all[2:N_age]*S[2:N_age,2:(N_infs-1)] 	- (r_age[2:N_age] + r_die + r_latent)*I[2:N_age,2:(N_infs-1)]     										     + r_age[1:(N_age-1)]*I[1:(N_age-1),2:(N_infs-1)]
	dI[1,N_infs]			=   +	lambda_all[1]*S[1,N_infs]                       - (r_age[1]       + r_die + r_latent)*I[1,N_infs] 			
	dI[2:N_age, N_infs]		=   + lambda_all[1]*S[2:N_age, N_infs]	 		- (r_age[2:N_age] + r_die + r_latent)*I[2:N_age,N_infs]												     + r_age[1:(N_age-1)]*I[1:(N_age-1), N_infs]
						

	dIA[1,1]			      =   +	r_latent*I[1,1]				    		- (r_age[1]       + r_die )*IA[1,1] 						- r_IA[1]*IA[1,1]																	  + (lambda_all[1]*temp_immu)*A[1,1]			
	dIA[2:N_age,1]			=   +	r_latent*I[2:N_age, 1]					- (r_age[2:N_age] + r_die )*IA[2:N_age,1]		 		 		- r_IA[1]*IA[2:N_age,1]				   	     		+ r_age[1:(N_age-1)]*IA[1:(N_age-1),1]			  + (lambda_all[2:N_age]*temp_immu)*A[2:N_age,1]
	dIA[1,2:(N_infs-1)]		=   +	r_latent*I[1,2:(N_infs-1)]				- (r_age[1]       + r_die )*IA[1,2:(N_infs-1)] 					- r_IA[2:(N_infs-1)]*IA[1,2:(N_infs-1)]													  + (lambda_all[1]*temp_immu)*A[1,2:(N_infs-1)]
	dIA[2:N_age,2:(N_infs-1)]      =  +	r_latent*I[2:N_age,2:(N_infs-1)] 	   		- (r_age[2:N_age] + r_die )*IA[2:N_age,2:(N_infs-1)]	 			- t(r_IA[2:(N_infs-1)]*t(IA[2:N_age,2:(N_infs-1)]))   	+ r_age[1:(N_age-1)]*IA[1:(N_age-1),2:(N_infs-1)]	  + (lambda_all[2:N_age]*temp_immu)*A[2:N_age,2:(N_infs-1)]
	dIA[1,N_infs]			=   + r_latent*I[1,N_infs] 					- (r_age[1]       + r_die )*IA[1,N_infs]						- r_IA[N_infs]*IA[1,N_infs]															  + (lambda_all[1]*temp_immu)*A[1,N_infs]
	dIA[2:N_age, N_infs]		=   + r_latent*I[2:N_age,N_infs]	  			- (r_age[2:N_age] + r_die )*IA[2:N_age,N_infs]					- r_IA[N_infs]*IA[2:N_age,N_infs]					+ r_age[1:(N_age-1)]*IA[1:(N_age-1),N_infs]		  + (lambda_all[2:N_age]*temp_immu)*A[2:N_age,N_infs]


	dA[1,1]			  	=   +	r_IA[1]*IA[1,1]				    		- (r_age[1]       + r_die )*A[1,1]							- r_A[1]*A[1,1]																	  - (lambda_all[1]*temp_immu)*A[1,1]															
	dA[2:N_age,1]			=   +	r_IA[1]*IA[2:N_age,1]					- (r_age[2:N_age] + r_die )*A[2:N_age,1]						- r_A[1]*A[2:N_age,1]	 						+ r_age[1:(N_age-1)]*A[1:(N_age-1),1]			  - (lambda_all[2:N_age]*temp_immu)*A[2:N_age,1]
	dA[1,2:(N_infs-1)]		=   +	r_IA[2:(N_infs-1)]*IA[1,2:(N_infs-1)]		- (r_age[1]       + r_die )*A[1,2:(N_infs-1)]					- r_A[2:(N_infs-1)]*A[1,2:(N_infs-1)]													  - (lambda_all[1]*temp_immu)*A[1,2:(N_infs-1)]
	dA[2:N_age,2:(N_infs-1)] 	=   +	t(r_IA[2:(N_infs-1)]*t(IA[2:N_age,2:(N_infs-1)]))- (r_age[2:N_age] + r_die)*A[2:N_age,2:(N_infs-1)]				- t(r_A[2:(N_infs-1)]*t(A[2:N_age,2:(N_infs-1)]))		+ r_age[1:(N_age-1)]*A[1:(N_age-1),2:(N_infs-1)]	  - (lambda_all[2:N_age]*temp_immu)*A[2:N_age,2:(N_infs-1)]
	dA[1,N_infs]			=   + r_IA[N_infs]*IA[1,N_infs]	  			- (r_age[1]       + r_die )*A[1,N_infs]						- r_A[N_infs]*A[1,N_infs]															  - (lambda_all[1]*temp_immu)*A[1,N_infs]	
	dA[2:N_age,N_infs]	      =   + r_IA[N_infs]*IA[2:N_age,N_infs] 			- (r_age[2:N_age] + r_die )*A[2:N_age,N_infs]					- r_A[N_infs]*A[2:N_age,N_infs]					+ r_age[1:(N_age-1)]*A[1:(N_age-1),N_infs]		  - (lambda_all[2:N_age]*temp_immu)*A[2:N_age,N_infs]

	}else{

	dS  = matrix  (0, nrow = N_age, ncol = N_infs) ## S
	dI  = matrix  (0, nrow = N_age, ncol = N_infs) ## I
	dIA = matrix  (0, nrow = N_age, ncol = N_infs) ## IA
	dA  = matrix  (0, nrow = N_age, ncol = N_infs) ## A

		#print("check")
	
	}

	#####################################
	## Return output in list format

	list( c( as.vector(t(dS)), 
		   as.vector(t(dI)), 
		   as.vector(t(dIA)), 
		   as.vector(t(dA)) 
	     ) )
	 })

}

S_start  = matrix  (NA, nrow = N_age, ncol = N_infs) 
I_start  = matrix  (NA, nrow = N_age, ncol = N_infs) 
IA_start = matrix  (NA, nrow = N_age, ncol = N_infs) 
A_start  = matrix  (NA, nrow = N_age, ncol = N_infs) 

S_start [1,1] <- demog[1] - 200
S_start [2,1] <- demog[2] - 200
S_start [3,1] <- demog[3] - 200
S_start [1:(N_age),2:N_infs] <- matrix(0, nrow=N_age, ncol= (N_infs-1))

I_start [1,1] <- 100
I_start [2,1] <- 100
I_start [3,1] <- 100
I_start [1:(N_age),2:N_infs] <- matrix(0, nrow=N_age, ncol= (N_infs-1))

IA_start [1,1] <- 100
IA_start [2,1] <- 100
IA_start [3,1] <- 100
IA_start [1:(N_age),2:N_infs] <- matrix(0, nrow=N_age, ncol= (N_infs-1))


A_start [1:(N_age),1:N_infs] <- matrix(0, nrow=N_age, ncol= N_infs)

time_days  = seq(from=0, to=101*365, by=1)


y_start = c( as.vector(t(S_start)), as.vector(t(I_start)), as.vector(t(IA_start)), as.vector(t(A_start)))


Trach_sim <- as.data.frame(lsoda(y=y_start, times=time_days, func=Trach_model, parm=c(Trach_pars)))

y_start <- Trach_sim[nrow(Trach_sim),2:ncol(Trach_sim)]

y_start <- as.numeric(as.vector(y_start))
#####################################
## Set initial conditions	
data_true <- read.csv("1_3_873_test.csv", header = TRUE)


mod_like = function(Trach_pars,y_start){
 
	mod_prev <- prev.function(Trach_pars,y_start)


	###############################
	## prev of A by age in model

	mod_prev_ad_pos_time1 <- mod_prev[[1]]
	mod_prev_ad_pos_time2 <- mod_prev[[2]]
	
	###############################
	## turn the endemic equi list into a vector
	
	y_start_update <- as.numeric(as.vector(mod_prev[[3]]))

	###############################
	## total number of samples in data for each age group

	N_sample_time1 <- data_true$N_sample[1]
	N_sample_time2 <- data_true$N_sample[2]

	###############################
	## total positive in A in data

	N_ad_pos_time1 <- data_true$ad_prev[1]*data_true$N_sample[1]
	N_ad_pos_time2 <- data_true$ad_prev[2]*data_true$N_sample[2]


	
	###############################
	## calculate total log-like

	like_ad_pos_time1 <- N_ad_pos_time1*log(mod_prev_ad_pos_time1) + (N_sample_time1 - N_ad_pos_time1)*log(1 - mod_prev_ad_pos_time1)
	like_ad_pos_time2 <- N_ad_pos_time2*log(mod_prev_ad_pos_time2) + (N_sample_time2 - N_ad_pos_time2)*log(1 - mod_prev_ad_pos_time2)

	log_like_prev <- like_ad_pos_time1 + like_ad_pos_time2 

	total_log_like <- log_like_prev  

	#return(total_log_like)
	
	output_list <- list()
	output_list$loglike <- total_log_like
	output_list$y_start_update <- y_start_update

	return(output_list)
               
}


                                           			
library(MASS)


############
############
##        ## 
##  MCMC  ##
##        ##
############
############


N_mcmc = 1000
N_adapt = 500

MCMC_par = matrix(NA, nrow=N_mcmc, ncol=3)

colnames(MCMC_par) = c("beta", "coverage", "loglike")

MCMC_accept = 0

par_MC = c(0.016, 0.60)

total_likeoutput <- mod_like(par_MC, y_start) 

loglike_MC = total_likeoutput$loglike


#################################################
## 2.1 Robbins-munro step scaler


step_scale  <- 1
MCMC_accept <- 0

Sigma_MC <- diag( c(0.001, 0.1)^2 )

rm_scale <- function(step_scale, mc, log_prob){

	dd <- exp(log_prob)
	if( dd < -30 ){ dd <- 0 }
	dd <- min( dd, 1 )

	rm_temp <- ( dd - 0.23 )/( (mc+1)/(0.01*N_adapt+1) )
		
	out <- step_scale*exp(rm_temp)
	
	out <- max( out, 0.001 )
	out <- min( out, 5)
	out
}


#########################
## Begin MCMC iterations

for(mc in 1:N_mcmc){

par_MCp1 <- mvrnorm(n=1, mu=par_MC, Sigma= step_scale*Sigma_MC)
	
if( par_MCp1[1] > 0.005  &&
	par_MCp1[1] < 0.1  &&
	par_MCp1[2] > 0    &&
	par_MCp1[2] < 1 )
{
		
		total_likeoutput <- mod_like( par_MCp1, y_start ) 

				
		loglike_MCp1 <- total_likeoutput$loglike 

		log_prob = min( loglike_MCp1-loglike_MC, 0 )           
                   
		if( log(runif(1)) < log_prob ) 
		{
			par_MC <- par_MCp1
		
			loglike_MC  <- loglike_MCp1
			MCMC_accept <- MCMC_accept + 1 
			y_start <- total_likeoutput$y_start_update                      
		}

		if( mc < N_adapt ){
			step_scale <- rm_scale( step_scale, mc, log_prob)
		}
		
	
		#print(y_start)
		print(c(par_MC, log_prob, loglike_MC, step_scale))
		}

MCMC_par[mc,1:2] = par_MC
MCMC_par[mc,3] = loglike_MC

}


#########################################################
## 2.4 Examine MCMC chains
 

par(mfrow=c(3,1))


#####################################
## PANEL 1: beta_0 MCMC chain

plot(x=1:N_mcmc, y=MCMC_par[,1], 
pch=19, col="grey", cex=0.25,
xlab="MCMC iteration", ylab="beta_0", 
main="lambda_0")


#####################################
## PANEL 5: likelihood MCMC chain

plot(x=1:N_mcmc, y=MCMC_par[,2], 
pch=19, col="grey", cex=0.25,
xlab="MCMC iteration", ylab="coverage", 
main="coverage" )


#####################################
## PANEL 5: likelihood MCMC chain

plot(x=1:N_mcmc, y=MCMC_par[,3], 
pch=19, col="grey", cex=0.25,
xlab="MCMC iteration", ylab="likelihood", 
main="likelihood" )

save.image("beta_cov_1_3_873_update3.RData")


MCMC_burn <- MCMC_par[floor(0.2*nrow(MCMC_par)):(nrow(MCMC_par)-1),]

nums = seq (1, 800, 1)

full_data = cbind(MCMC_burn, nums)


x5 = seq(1, 800, 8)

data_sub = matrix(NA, nrow = 100, ncol = 4)

for(i in 1: dim(data_sub)[1])
{
	data_sub[i,] <- full_data[full_data[,4] == x5[i],]

}

write.csv(data_sub, "beta_cov_1_3_873_up_new.csv")


MCMC_burn <- MCMC_par[floor(0.2*nrow(MCMC_par)):(nrow(MCMC_par)-1),]


par(mfrow=c(1,2))


#####################################
## PANEL 1: alpha MCMC posterior


DEN <- density( MCMC_burn[,1] )
	
QUANT <- quantile( MCMC_burn[,1], prob=c(0.025, 0.5, 0.975) )

plot(x=DEN$x, y=DEN$y, type='l',
xlim=c(0, max(DEN$x)),
xlab="lambda", ylab="", 
main="posterior: beta" )

	
low_index  = which(DEN$x<QUANT[1])
mid_index  = intersect( which(DEN$x>=QUANT[1]), which(DEN$x<=QUANT[3]) )
high_index = which(DEN$x>QUANT[3])

polygon( x=c( DEN$x[low_index], rev(DEN$x[low_index]) ),
	   y=c( rep(0,length(low_index)), rev(DEN$y[low_index]) ), 
             col="pink")

polygon( x=c( DEN$x[mid_index], rev(DEN$x[mid_index]) ),
	   y=c( rep(0,length(mid_index)), rev(DEN$y[mid_index]) ), 
         col="grey")

polygon( x=c( DEN$x[high_index], rev(DEN$x[high_index]) ),
	   y=c( rep(0,length(high_index)), rev(DEN$y[high_index]) ), 
	   col="pink")

points(x=rep(QUANT[2],2), y=c(0,max(DEN$y)), type='l', lty="dashed", lwd=2)


#####################################
## PANEL 2: rr MCMC posterior


DEN <- density( MCMC_burn[,2] )
	
QUANT <- quantile( MCMC_burn[,2], prob=c(0.025, 0.5, 0.975) )

plot(x=DEN$x, y=DEN$y, type='l',
xlim=c(0, max(DEN$x)),
xlab="rho", ylab="", 
main="posterior: coverage" )

	
low_index  = which(DEN$x<QUANT[1])
mid_index  = intersect( which(DEN$x>=QUANT[1]), which(DEN$x<=QUANT[3]) )
high_index = which(DEN$x>QUANT[3])

polygon( x=c( DEN$x[low_index], rev(DEN$x[low_index]) ),
	   y=c( rep(0,length(low_index)), rev(DEN$y[low_index]) ), 
             col="pink")

polygon( x=c( DEN$x[mid_index], rev(DEN$x[mid_index]) ),
	   y=c( rep(0,length(mid_index)), rev(DEN$y[mid_index]) ), 
         col="grey")

polygon( x=c( DEN$x[high_index], rev(DEN$x[high_index]) ),
	   y=c( rep(0,length(high_index)), rev(DEN$y[high_index]) ), 
	   col="pink")

points(x=rep(QUANT[2],2), y=c(0,max(DEN$y)), type='l', lty="dashed", lwd=2)

rm(list=ls())

##setwd("//ad.monash.edu/home/User084/apinsent/Documents/Trachoma_Model_Outline/full_fit/Model_comparison")
setwd("//ad.monash.edu/home/User084/apinsent/Documents/ITIdata_forecast")

library(deSolve)
library(statmod)

#############################
#############################
######## source func ########
#############################

source("fitfunction_4pars_ADreinf_ITI.R")
source("Treatment_functionAD.R")
#############################
#############################
######## Parameters #########
#############################

N_age  = 3			## Number of age classes

N_infs =  100 #1000		## max number  of infs you can experience

N_pop = 6600

max_age  = 60*365
mean_age = 20*365

age_bounds <- c(0, 5, 15, 60)*365 ### set the age bands

age_width = age_bounds[2:(N_age+1)] - age_bounds[1:N_age]

age_mids = 0.5*( age_bounds[2:(N_age+1)] + age_bounds[1:N_age] )
 
		
r_die  = 1/mean_age ##  1/(60*365)	## background death rate

r_born = 1/mean_age ## 1/(60*365)	## natural birth rate = currently matches death to balance pop


age_demog <- rep(NA, N_age) ## ensure the population is in eqilbirum
age_demog[1:(N_age-1)]  <-  exp( - age_bounds[1:(N_age-1)]/mean_age ) - exp( - age_bounds[2:N_age]/mean_age ) 
age_demog[N_age] <- 1 - sum( age_demog[1:(N_age-1)] )


r_age <- c(r_die*((1 - age_demog[1])/age_demog[1]), r_die*(age_demog[3]/age_demog[2]), 0 ) 


demog <- age_demog*N_pop


r_latent = 	1/14	## rate of leaving the exposed class (days)
 

epsilon = 0.50

pars_vary <- read.csv("sample_post_forfit.csv", header = TRUE)

beta_uncer <- read.csv("beta_cov_24_614_1344_up_new.csv", header = TRUE)


### REPEAT this for 100 times 

prediction = matrix(NA, ncol = 5, nrow = 100)

N_reps = 100

for(sens_iter in 1:N_reps)
{

####################################################
## function for infectivity with repeated infections

r_IA =  rep (0, max(N_infs))	## rate of leaving IA (weeks)- functional form

nun = 1/((7.7*7)/log(2)) ####2.71*30## pars that go into the function for recovery

nu0 = pars_vary[sens_iter,4] #####1.09*30 ## pars that go into the function for recovery

inf_red = 0.4509

for(j in 1: max(N_infs))
{ 
	r_IA[j] <-  (nu0-nun)*exp(-inf_red*(j-1))+ nun ### 1/(8.3*7) ##	 ## 	###
}

####################################################
## function for infectivity with repeated infections

r_A =  rep (0, max(N_infs))	## rate of leaving IA (weeks)- functional form

nun_A = 1/((0.7*7)/log(2)) ####2.71*30## pars that go into the function for recovery

nu0_A = pars_vary[sens_iter,5] ## 1/((20.7*7)/log(2)) #####1.09*30 ## pars that go into the function for recovery

inf_red_A = 0.3065

for(k in 1: max(N_infs))
{ 
	r_A[k] <-  (nu0_A - nun_A )*exp(-inf_red_A*(k-1))+ nun_A ###  1/((20.7*7)/log(2)) ## 1/(7.14*7) ##	1/(36.1*7) ###
}


###########################################################
## function for decreased bac load with repeated infections


#bacload =  rep (0, max(N_infs))	

#bacload <-  seq( from = 1, to = 0, by = (-1/(N_infs-1)))
 

bacload =  rep (0, max(N_infs))	

b1 = 1     ## pars for bacterial load function
ep2 = pars_vary[sens_iter,3] ## pars for bacterial load function

for( infs in 1: max(N_infs))
{
	bacload[infs] <-  b1*exp(-((infs)*ep2)) ## functional form for reduction in bacterial load with repeat infection
}


temp_immu = 0.2

beta   = beta_uncer[sens_iter,2] #		## transmission prob


efficay_highload = 0.80
efficay_lowload = 0.80

coverage = beta_uncer[sens_iter,3]

Trach_pars <- c(beta, coverage)


Trach_model <- function(t, x, Trach_pars)
{

	beta <- rep(NA,1)
	
	beta <- Trach_pars[1]

	coverage <- rep(NA,1)
	
	coverage <- Trach_pars[2]
	
	#print( beta)	


	#############################
	## Declare variables

	dS  = matrix  (0, nrow = N_age, ncol = N_infs) ## S
	dI  = matrix  (0, nrow = N_age, ncol = N_infs) ## I
	dIA = matrix  (0, nrow = N_age, ncol = N_infs) ## IA
	dA  = matrix  (0, nrow = N_age, ncol = N_infs) ## A

	S 	= matrix( x[(0*N_age*N_infs+1) : (1*N_age*N_infs)], nrow = N_age, ncol = N_infs, byrow = TRUE)
	I 	= matrix( x[(1*N_age*N_infs+1) : (2*N_age*N_infs)], nrow = N_age, ncol = N_infs, byrow = TRUE)
	IA 	= matrix( x[(2*N_age*N_infs+1) : (3*N_age*N_infs)], nrow = N_age, ncol = N_infs, byrow = TRUE)
	A 	= matrix( x[(3*N_age*N_infs+1) : (4*N_age*N_infs)], nrow = N_age, ncol = N_infs, byrow = TRUE)


	if( sum( I + IA ) > 10)
	{

	#############################
	## Force of infection

	N_pop_1 = sum(S[1,]) + sum(I[1,]) + sum(IA[1,]) + sum(A[1,])
	N_pop_2 = sum(S[2,]) + sum(I[2,]) + sum(IA[2,]) + sum(A[2,])
	N_pop_3 = sum(S[3,]) + sum(I[3,]) + sum(IA[3,]) + sum(A[3,])

	N_pop = (sum(S) + sum(I) + sum(IA) + sum(A))

	sum_age1 <- sum(bacload*IA[1,])/N_pop_1
	sum_age2 <- sum(bacload*IA[2,])/N_pop_2
	sum_age3 <- sum(bacload*IA[3,])/N_pop_3

	total_prev <- c(sum_age1, sum_age2, sum_age3)

	demog_matrix <- t(matrix( rep(demog,N_age), nrow=N_age, ncol=N_age))	


	social_mixing <- epsilon*diag(N_age) + (1 - epsilon)*(demog_matrix/N_pop)

	prev_beta <- total_prev*beta
	

	lambda_all <- social_mixing%*%prev_beta ## 
	lambda_all <- as.vector(lambda_all)
	#print(lambda_all)

	deaths_all <- (sum(S) + sum(I) + sum(IA) + sum(A))*r_die
	births_all <- (sum(S) + sum(I) + sum(IA) + sum(A))*r_born
	#print(births_all)
	#print(deaths_all)

	#########################################
	## Differential equations


	dS[1,1]                   	=   - lambda_all[1]*S[1,1]                  		- (r_age[1]       + r_die)*S[1,1] 			   				+ r_born*N_pop
	dS[2:N_age,1]		 	=   - lambda_all[2:N_age]*S[2:N_age,1]      		- (r_age[2:N_age] + r_die)*S[2:N_age,1]		   				+ r_age[1:(N_age-1)][1:(N_age-1)]*S[1:(N_age-1),1]
	dS[1,2:(N_infs-1)]    	  	=   - lambda_all[1]*S[1,2:(N_infs-1)] 			- (r_age[1]       + r_die)*S[1,2:(N_infs-1)] 	    		 		                               			    	    + r_A[1:(N_infs-2)]*A[1,1:(N_infs-2)] 
	dS[2:N_age,2:(N_infs-1)]  	=   - lambda_all[2:N_age]*S[2:N_age,2:(N_infs-1)]     - (r_age[2:N_age] + r_die)*S[2:N_age,2:(N_infs-1)]  				+ r_age[1:(N_age-1)]*S[1:(N_age-1),2:(N_infs-1)] 	    + t(r_A[1:(N_infs-2)]*t(A[2:N_age,1:(N_infs-2)])) 
	dS[1,N_infs] 		  	=   - lambda_all[1]*S[1,N_infs]				- (r_age[1]       + r_die)*S[1,N_infs]                                                                  				    + r_A[N_infs-1]*A[1,(N_infs-1)]					+ r_A[N_infs]*A[1,N_infs]		   
	dS[2:N_age, N_infs]	 	=   - lambda_all[1]*S[2:N_age, N_infs]			- (r_age[2:N_age] + r_die)*S[2:N_age, N_infs] 	   				+ r_age[1:(N_age-1)]*S[1:(N_age-1),N_infs]          	    + r_A[N_infs-1]*A[2:N_age,(N_infs-1)]				+ r_A[N_infs]*A[2:N_age,N_infs]


	#print(r_born*N_pop)

	dI[1,1] 			  	=   +	lambda_all[1]*S[1,1]			    		- (r_age[1]       + r_die + r_latent)*I[1,1]			    
	dI[2:N_age, 1] 		  	=   +	lambda_all[2:N_age]*S[2:N_age,1]	    		- (r_age[2:N_age] + r_die + r_latent)*I[2:N_age, 1]    		     										     + r_age[1:(N_age-1)]*I[1:(N_age-1),1]
	dI[1,2:(N_infs-1)]	  	=   +	lambda_all[1]*S[1,2:(N_infs-1)]			- (r_age[1]       + r_die + r_latent)*I[1,2:(N_infs-1)]		 
	dI[2:N_age,2:(N_infs-1)]      =   +	lambda_all[2:N_age]*S[2:N_age,2:(N_infs-1)] 	- (r_age[2:N_age] + r_die + r_latent)*I[2:N_age,2:(N_infs-1)]     										     + r_age[1:(N_age-1)]*I[1:(N_age-1),2:(N_infs-1)]
	dI[1,N_infs]			=   +	lambda_all[1]*S[1,N_infs]                       - (r_age[1]       + r_die + r_latent)*I[1,N_infs] 			
	dI[2:N_age, N_infs]		=   + lambda_all[1]*S[2:N_age, N_infs]	 		- (r_age[2:N_age] + r_die + r_latent)*I[2:N_age,N_infs]												     + r_age[1:(N_age-1)]*I[1:(N_age-1), N_infs]
						

	dIA[1,1]			      =   +	r_latent*I[1,1]				    		- (r_age[1]       + r_die )*IA[1,1] 						- r_IA[1]*IA[1,1]																	  + (lambda_all[1]*temp_immu)*A[1,1]			
	dIA[2:N_age,1]			=   +	r_latent*I[2:N_age, 1]					- (r_age[2:N_age] + r_die )*IA[2:N_age,1]		 		 		- r_IA[1]*IA[2:N_age,1]				   	     		+ r_age[1:(N_age-1)]*IA[1:(N_age-1),1]			  + (lambda_all[2:N_age]*temp_immu)*A[2:N_age,1]
	dIA[1,2:(N_infs-1)]		=   +	r_latent*I[1,2:(N_infs-1)]				- (r_age[1]       + r_die )*IA[1,2:(N_infs-1)] 					- r_IA[2:(N_infs-1)]*IA[1,2:(N_infs-1)]													  + (lambda_all[1]*temp_immu)*A[1,2:(N_infs-1)]
	dIA[2:N_age,2:(N_infs-1)]      =  +	r_latent*I[2:N_age,2:(N_infs-1)] 	   		- (r_age[2:N_age] + r_die )*IA[2:N_age,2:(N_infs-1)]	 			- t(r_IA[2:(N_infs-1)]*t(IA[2:N_age,2:(N_infs-1)]))   	+ r_age[1:(N_age-1)]*IA[1:(N_age-1),2:(N_infs-1)]	  + (lambda_all[2:N_age]*temp_immu)*A[2:N_age,2:(N_infs-1)]
	dIA[1,N_infs]			=   + r_latent*I[1,N_infs] 					- (r_age[1]       + r_die )*IA[1,N_infs]						- r_IA[N_infs]*IA[1,N_infs]															  + (lambda_all[1]*temp_immu)*A[1,N_infs]
	dIA[2:N_age, N_infs]		=   + r_latent*I[2:N_age,N_infs]	  			- (r_age[2:N_age] + r_die )*IA[2:N_age,N_infs]					- r_IA[N_infs]*IA[2:N_age,N_infs]					+ r_age[1:(N_age-1)]*IA[1:(N_age-1),N_infs]		  + (lambda_all[2:N_age]*temp_immu)*A[2:N_age,N_infs]


	dA[1,1]			  	=   +	r_IA[1]*IA[1,1]				    		- (r_age[1]       + r_die )*A[1,1]							- r_A[1]*A[1,1]																	  - (lambda_all[1]*temp_immu)*A[1,1]															
	dA[2:N_age,1]			=   +	r_IA[1]*IA[2:N_age,1]					- (r_age[2:N_age] + r_die )*A[2:N_age,1]						- r_A[1]*A[2:N_age,1]	 						+ r_age[1:(N_age-1)]*A[1:(N_age-1),1]			  - (lambda_all[2:N_age]*temp_immu)*A[2:N_age,1]
	dA[1,2:(N_infs-1)]		=   +	r_IA[2:(N_infs-1)]*IA[1,2:(N_infs-1)]		- (r_age[1]       + r_die )*A[1,2:(N_infs-1)]					- r_A[2:(N_infs-1)]*A[1,2:(N_infs-1)]													  - (lambda_all[1]*temp_immu)*A[1,2:(N_infs-1)]
	dA[2:N_age,2:(N_infs-1)] 	=   +	t(r_IA[2:(N_infs-1)]*t(IA[2:N_age,2:(N_infs-1)]))- (r_age[2:N_age] + r_die)*A[2:N_age,2:(N_infs-1)]				- t(r_A[2:(N_infs-1)]*t(A[2:N_age,2:(N_infs-1)]))		+ r_age[1:(N_age-1)]*A[1:(N_age-1),2:(N_infs-1)]	  - (lambda_all[2:N_age]*temp_immu)*A[2:N_age,2:(N_infs-1)]
	dA[1,N_infs]			=   + r_IA[N_infs]*IA[1,N_infs]	  			- (r_age[1]       + r_die )*A[1,N_infs]						- r_A[N_infs]*A[1,N_infs]															  - (lambda_all[1]*temp_immu)*A[1,N_infs]	
	dA[2:N_age,N_infs]	      =   + r_IA[N_infs]*IA[2:N_age,N_infs] 			- (r_age[2:N_age] + r_die )*A[2:N_age,N_infs]					- r_A[N_infs]*A[2:N_age,N_infs]					+ r_age[1:(N_age-1)]*A[1:(N_age-1),N_infs]		  - (lambda_all[2:N_age]*temp_immu)*A[2:N_age,N_infs]

	}else{

	dS  = matrix  (0, nrow = N_age, ncol = N_infs) ## S
	dI  = matrix  (0, nrow = N_age, ncol = N_infs) ## I
	dIA = matrix  (0, nrow = N_age, ncol = N_infs) ## IA
	dA  = matrix  (0, nrow = N_age, ncol = N_infs) ## A

		#print("check")
	
	}

	#####################################
	## Return output in list format

	list( c( as.vector(t(dS)), 
		   as.vector(t(dI)), 
		   as.vector(t(dIA)), 
		   as.vector(t(dA)) 
	     ) )

}

                                           			
S_start  = matrix  (NA, nrow = N_age, ncol = N_infs) 
I_start  = matrix  (NA, nrow = N_age, ncol = N_infs) 
IA_start = matrix  (NA, nrow = N_age, ncol = N_infs) 
A_start  = matrix  (NA, nrow = N_age, ncol = N_infs) 

S_start [1,1] <- demog[1] - 200
S_start [2,1] <- demog[2] - 200
S_start [3,1] <- demog[3] - 200
S_start [1:(N_age),2:N_infs] <- matrix(0, nrow=N_age, ncol= (N_infs-1))

I_start [1,1] <- 100
I_start [2,1] <- 100
I_start [3,1] <- 100
I_start [1:(N_age),2:N_infs] <- matrix(0, nrow=N_age, ncol= (N_infs-1))

IA_start [1,1] <- 100
IA_start [2,1] <- 100
IA_start [3,1] <- 100
IA_start [1:(N_age),2:N_infs] <- matrix(0, nrow=N_age, ncol= (N_infs-1))


A_start [1:(N_age),1:N_infs] <- matrix(0, nrow=N_age, ncol= N_infs)

time_days  = seq(from=0, to=101*365, by=1)


y_start = c( as.vector(t(S_start)), as.vector(t(I_start)), as.vector(t(IA_start)), as.vector(t(A_start)))

Trach_sim <- as.data.frame(lsoda(y=y_start, times=time_days, func=Trach_model, parm=c(Trach_pars)))

					#print(beta)
					
					#######################################
					## define when MDA occurs and efficay 	
					## of low and high loaders + coverage


					one_round_highbacload = coverage*efficay_highload
					one_round_lowbacload =  coverage*efficay_lowload
	
					#####################################################################
					## Apply MDA one time point move first 10% back to Si+1 with poor eff
					## then the last 90% will move to Si+1 with high eff and same cover

					all_treated_int <- treatment.function_oneround(Trach_sim,one_round_highbacload,one_round_lowbacload)


					time_days_treat  = seq(from=(101*365)+2, to=(102*365), by=1)


					y_start_treat = c( as.vector(t(all_treated_int[[1]])), 	
			 		as.vector(t(all_treated_int[[2]])), 
			 		as.vector(t(all_treated_int[[3]])), 
			 		as.vector(t(all_treated_int[[4]])))

					Trach_sim_treat_1 <- as.data.frame(lsoda(y=y_start_treat, times=time_days_treat, func=Trach_model, parm=Trach_pars))


					#####################################################################
					## Year 2 treatment

					all_treated_2 <- treatment.function_oneround(Trach_sim_treat_1,one_round_highbacload,one_round_lowbacload)

					time_days_treat2  = seq(from=(102*365)+1, to=(103*365), by=1)


					y_start_treat2 = c(as.vector(t(all_treated_2[[1]])), 	
			 		as.vector(t(all_treated_2[[2]])), 
			 		as.vector(t(all_treated_2[[3]])), 
			 		as.vector(t(all_treated_2[[4]])))

					Trach_sim_treat_2 <- as.data.frame(lsoda(y=y_start_treat2, times=time_days_treat2, func=Trach_model, parm=Trach_pars))


					#####################################################################
					## Year 3 treatment

					all_treated_3 <- treatment.function_oneround(Trach_sim_treat_2,one_round_highbacload,one_round_lowbacload)

					time_days_treat3  = seq(from=(103*365)+1, to=(104*365), by=1)

	
					y_start_treat3 = c(as.vector(t(all_treated_3[[1]])), 	
			 		as.vector(t(all_treated_3[[2]])), 
			 		as.vector(t(all_treated_3[[3]])), 
			 		as.vector(t(all_treated_3[[4]])))

					Trach_sim_treat_3 <- as.data.frame(lsoda(y=y_start_treat3, times=time_days_treat3, func=Trach_model, parm=Trach_pars))


					Trach_sim <- rbind(as.matrix(Trach_sim), as.matrix(Trach_sim_treat_1), as.matrix(Trach_sim_treat_2),
							 as.matrix(Trach_sim_treat_3))


#sens_runs[[sens_iter]] <- Trach_sim 


					Fit_trach_mod = Trach_sim[,-1]


#}

#

#for(runs in 1:10)
#{

sus_age1 <- sum( Fit_trach_mod[nrow(Fit_trach_mod),1+(1:N_infs)] )
inf_age1 <- sum( Fit_trach_mod[nrow(Fit_trach_mod),1+N_age*N_infs+(1:N_infs)] )
IA_age1 <- sum( Fit_trach_mod[nrow(Fit_trach_mod),1+(N_infs*3)+N_age*N_infs+(1:N_infs)] )
A_age1 <- sum( Fit_trach_mod[nrow(Fit_trach_mod),1+(N_infs*6)+N_age*N_infs+(1:N_infs)] )
disease_age1 <- (IA_age1 + A_age1)/demog[1] 

data_join  = cbind(sus_age1, inf_age1, IA_age1, A_age1, disease_age1)

prediction[sens_iter,] = data_join

}

write.csv(prediction, "prediction_24_614_3144.csv")

age_bins     <- seq(from=0.005, to=1, by=0.01)
age_bins_mid <- seq(from=0.01, to=0.99, by=0.01) 
 
N_bins <- length(age_bins) - 1 


SP_bins      <- rep(NA, N_bins)


for(i in 1:N_bins)
{
	index <- intersect( which(prediction[,5]>age_bins[i]), which(prediction[,5]<=age_bins[i+1]) ) 

	if( length(index) < 1)
	{
		SP_bins[i]  <- 0
	
	}else{

	SP_bins[i] <- length(index)
	
	}
}

write.csv(SP_bins/100, "forecast_24_614_3144_new.csv")


plot(((A_age1 + IA_age1  )/demog[1]),type = "l", col = "red", ylim = c(0,1), main = "Disease",  xlab = "Time (years)", ylab = "Prevalence (as a proportion)", xlim = c(36502,39785), lwd = 1.5, xaxt = "n")

axis(1, at=c(36502,36502+365,36502+(365*2),36502+(365*3),36502+(365*4),36502+(365*5),36502+(365*6),36502+(365*7),36502+(365*8)), labels= c(2004,2005,2006,2007,2008,2009,2010,2011,2012))


abline(h = c(0.05), col = c("grey"), lwd = 2, lty = 2)
