# Supplementary material for: Probabilistic forecasts of trachoma transmission at the district level: A statistical model comparison
Source: Epidemics. 2017 Mar;18:48–55. doi: 10.1016/j.epidem.2017.01.007 (PMC5340843; doi:10.1016/j.epidem.2017.01.007)
Supplement: Supplementary file 3 [file mmc3.r]

rm(list=ls())

sub.iti.data <- read.csv("iti.data.final.CSV")[,-1]
names(sub.iti.data)
names(sub.iti.data) <- gsub("_",".", names(sub.iti.data))
sub.iti.data <- sub.iti.data[!(is.na(sub.iti.data$tf.prev) | is.na(sub.iti.data$admin2.id)), ]
obs.yrs <- 2001:2010
countryID <- sort(unique(sub.iti.data$admin2.id[sub.iti.data$survey.year >= obs.yrs[1]  & sub.iti.data$survey.year <= obs.yrs[length(obs.yrs)]]))
countryID
country.data.2or.more <- 
    sapply(1:length(countryID),function(kk){
        sum( (unique(sub.iti.data$survey.year[sub.iti.data$admin2.id==countryID[kk]]) >=obs.yrs[1]) &
             (unique(sub.iti.data$survey.year[sub.iti.data$admin2.id==countryID[kk]]) <=obs.yrs[length(obs.yrs)])
            ) >=2
    })
countryID <- countryID[country.data.2or.more]
length(countryID)

treatment.yr <- function(initial.cond, parameters){
    eff <- parameters[["eff"]]
    out <- apply(sapply(0:100, function(N)initial.cond[N+1]*dbinom(x=0:100,size=N,prob=1-eff)), 1, sum)
    return(out)  
}
get.ATM <- function(parms){ 
    N <- 100
    X <- 0:N
    beta <- parms[1]
    gamma <- parms[2]  
    out.term1 <- gamma*X[(2:N)]# i->i-1
    out.term2 <- beta*X[(2:N)]*(N-X[(2:N)])/N # i->i+1
    stay.term <- (out.term1 + out.term2)# i->i
    dt <- 1/max(c(stay.term, gamma*X[N+1]))
    Q.main <- sapply(1:length(out.term1), function(kk){
        tmp <- rep(0,N+1)
        tmp[kk:(kk+2)] <- c(out.term1[kk]*dt, 1-stay.term[kk]*dt, out.term2[kk]*dt)
        tmp
    })
    Q.0 <- rep(0,N+1)  
    Q.0[1] <- 1
    Q.N <- c(rep(0,N-1), gamma*X[N+1]*dt, 1-gamma*X[N+1]*dt)
    Q.all <- cbind(Q.0, Q.main, Q.N)
    M <- ceiling(12/dt)
    ATM <- matrix.power(Q.all, M)
    rownames(ATM) <- 0:N
    colnames(ATM) <- 0:N
    return(ATM)
}

sis.discrete <- function(initial.cond, parameters, tot.yr=1){
    ATM <- get.ATM( parms=c("beta"=parameters[["beta"]],"gamma"=parameters[["gamma"]]))
    y <- initial.cond
    out.ATM <- sapply(0:tot.yr, function(kk)apply(matrix.power(ATM, kk),1,function(py)sum(py*y)))
    return(out.ATM)
}

loglik.country <- function(init.param, idx.country=1){
    obs.tf <- sapply(1:length(obs.yrs),function(kk)sub.iti.data$tf.prev[sub.iti.data$survey.year==obs.yrs[kk] & sub.iti.data$admin2.id==countryID[idx.country]])
    tmp.len <- sapply(1:length(obs.tf),function(ii)length(obs.tf[[ii]]))
    true.obs.yrs <- obs.yrs[tmp.len>0]
    true.id <- which(tmp.len>0)
    init.id <- which(obs.yrs==true.obs.yrs[1])
    obs.tf[[init.id]]
    tmp.mean <- mean(obs.tf[[init.id]])
    tmp.sd <- sd(obs.tf[[init.id]])
    if(is.na(tmp.sd))tmp.sd=1
    if(tmp.sd==0)tmp.sd=1
    init.distr <- dnorm(0:100, mean=tmp.mean, sd=tmp.sd)
    init.distr <- init.distr/sum(init.distr)
    pred.tf.0yr <- init.distr
    pred.tf.all <- sis.discrete(init.distr, init.param, tot.yr=length(true.obs.yrs[1] : obs.yrs[length(obs.yrs)]))
    loglik.tf.all <- 
        sapply(2:length(true.id), function(jj){
            tmp.id.pred.col <- true.id[jj]-init.id+1
            tmp.id.pred.row <- 1+ as.integer(obs.tf[[ true.id[jj] ]])
            sum(log(pred.tf.all[,tmp.id.pred.col][tmp.id.pred.row]))
        })
    return(sum(loglik.tf.all))
}

parameters.lower <- c("log.beta"=log(0.0001), 
                      "log.beta.sd.0"=0, 
                      "log.beta.sd"=0, 
                      "gamma"=1/18, 
                      "eff"=0.5)
parameters.upper <- c("log.beta"=log(2),
                      "log.beta.sd.0"=1, 
                      "log.beta.sd"=1, 
                      "gamma"=1/2, 
                      "eff"=1)
start.parameters <- c("log.beta"=log(0.2207977),
                      "log.beta.sd.0"=0.4977466,
                      "log.beta.sd"=0.4977466,
                      "gamma"=0.4168411, 
                      "eff"=0.77)
param.tamplate <- c("log.beta",
                    "log.beta.sd.0",
                    "log.beta.sd",
                    "gamma",
                    "eff")

params.random.walk <- function(calib.parameters, step.len=0.02){
    step.sd <- step.len*(parameters.upper-parameters.lower)
    step.offset <- sapply(1:length(step.sd),function(ii)rnorm(1,mean=0, sd=step.sd[ii]))
    new.calib.parameters <- calib.parameters + step.offset
    out.of.range <- (new.calib.parameters > parameters.upper) | (new.calib.parameters < parameters.lower)
    if(sum(out.of.range)>0){
        new.calib.parameters[which(out.of.range)] <- calib.parameters[which(out.of.range)]
        return(new.calib.parameters)
    }else{
        return(new.calib.parameters)
    }
}

log.beta.to.beta <- function(start.log.beta){
    log.beta.mean = start.log.beta[["log.mean.beta"]]
    log.beta.sd = start.log.beta[["log.beta.sd"]]
    log.beta.vector <- c(-(3:1)*log.beta.sd/2 + log.beta.mean, log.beta.mean, (1:3)*log.beta.sd/2 + log.beta.mean)
    log.beta.lik <- dnorm(x=log.beta.vector, mean=log.beta.mean, sd=log.beta.sd)
    log.beta.wt <- log.beta.lik/sum(log.beta.lik)
    beta.vector <- exp(log.beta.vector)
    data.frame("beta"=beta.vector,"wt"=log.beta.wt)
}

log.beta.to.beta.0 <- function(start.log.beta){
    log.beta.mean = (start.log.beta[["log.beta"]])
    log.beta.sd = start.log.beta[["log.beta.sd.0"]]
    log.beta.vector <- c(-(2:1)*log.beta.sd/2 + log.beta.mean, log.beta.mean, (1:2)*log.beta.sd/2 + log.beta.mean)
    log.beta.lik <- dnorm(x=log.beta.vector, mean=log.beta.mean, sd=log.beta.sd)
    log.beta.wt <- log.beta.lik/sum(log.beta.lik)
    beta.vector <- exp(log.beta.vector)
    data.frame("beta"=beta.vector,"wt"=log.beta.wt)
}

get.loglik.1.country <- function(parameters=start.parameters,id=1){
    tmp.par <- parameters
    names(tmp.par) <- param.tamplate
    tmp.beta.all <- log.beta.to.beta.0(tmp.par)
    tmp.loglik <- 
        sapply(1:length(tmp.beta.all$beta),function(kk){ 
            tmp.par[["log.mean.beta"]] <- log(tmp.beta.all$beta[kk])
            tmp.beta <- log.beta.to.beta(tmp.par)
            loglik.vec <- 
                sapply(1:nrow(tmp.beta), function(kk){
                    init.params <- c("beta"=tmp.beta$beta[kk], "gamma"=parameters[["gamma"]], "eff"=parameters[["eff"]])
                    loglik.country(init.params, idx.country=id)
                })          
            ans.norm <- log(sum(exp(loglik.vec)*tmp.beta$wt))
            if(is.infinite(ans.norm)) ans.norm <- log(1e-300)
            return(ans.norm)
        })
    ans.exp <- log(sum(exp(tmp.loglik)*tmp.beta.all$wt))
    if(is.infinite(ans.exp)) ans.exp <- log(1e-300)
    return(ans.exp)
}

library(parallel)
library(doSNOW)
getDoParWorkers()
registerDoSNOW(makeCluster(length(countryID),type="SOCK"))
getDoParWorkers()

#chain.len <- 2^16
chain.len <- 2^13
old.params <- start.parameters
system.time(old.sim <- foreach(kk = 1:length(countryID), .combine='c', .packages=c("matrixcalc"))%dopar%{get.loglik.1.country(old.params, id=kk)})
old.score <- sum(old.sim)

accept.records <- data.frame()
for(jj in 1:chain.len){
    if(jj%%2==0)print(paste("iteration #",jj))
    accept <- FALSE
    type <- "OLD"
    new.params <- params.random.walk(old.params, 0.02)
    if(jj==1)new.params <- old.params
    new.sim <- foreach(kk = 1:length(countryID), .combine='c', .packages=c("matrixcalc"))%dopar%{get.loglik.1.country(new.params, id=kk)}
    new.score <- sum(new.sim)
    accept.prob <- 0
    accept.prob <- min(1, exp(new.score-old.score)) #Metropolis
    if(runif(1) <= accept.prob){
        accept <- TRUE
        if((prod(new.params == old.params) == 0) )type="NEW"
        old.params <- new.params
        old.score <- new.score
    }
    outputs <- data.frame(Iteration=jj,
                          Tot.lik=new.score,
                          Accept.prob=accept.prob,
                          Accept=accept,
                          Type=type,
                          t(new.sim),
                          t(new.params))
    accept.records <- rbind(accept.records, outputs)
}
