# Supplementary material for: Probabilistic forecasts of trachoma transmission at the district level: A statistical model comparison
Source: Epidemics. 2017 Mar;18:48–55. doi: 10.1016/j.epidem.2017.01.007 (PMC5340843; doi:10.1016/j.epidem.2017.01.007)
Supplement: Supplementary file 5 [file mmc5.r]

setClass("modelDescriptionInput",
  slots = list(model = "character",
               fixed.names="character",
               ranef.fml="character",
               overall.fml="formula",
               orig.transformation = "function",
               inverse.transformation = "function",
               beta.len = "numeric",
               bigx = "Matrix",
               bigz = "Matrix",
               y.name = "character",
               yy = "numeric",
               dataset="data.frame",
               variance.names="character",
               variance.assertion="function",
               g.template="Matrix",
               eps.template="Matrix",
               g.maker="function",
               e.maker="function",
               noise.maker="function",
               eps.maker="function",
               bigv="Matrix",
               vinv="Matrix",
               bigx.pred = "Matrix",
               bigz.pred = "Matrix",
               bigv.pred = "Matrix",
               vinv.pred = "Matrix",
               g.pred.template = "Matrix",
               eps.pred.template = "Matrix",
               ebeta="numeric",
               vc="numeric",
               active="logical"))
posq <- function(arg) {
  all(arg >= 0.0)
}
mdi.lmerstyle.env <- function(modelname,y.name,fixed.names,ranef.fml,dataset,variance.names,vassert=posq) {
  fixed.fml <- paste(fixed.names,collapse="+")
  overall.fml <- formula(paste(y.name,"~",fixed.fml,"+",ranef.fml))
  ztmp <- environment(lmer(overall.fml, data=dataset, devFunOnly=TRUE, 
     control=lmerControl(check.nobs.vs.rankZ = "ignore",
                         check.nobs.vs.nlev="ignore",
                         check.nobs.vs.nRE="ignore",
                         check.rankX="ignore",
                         check.scaleX="ignore")))$pp
  ztmp
}
mdi.lmerstyle <- function(modelname,y.name,fixed.names,ranef.fml,dataset,variance.names,vassert=posq) {
  fixed.fml <- paste(fixed.names,collapse="+")
  overall.fml <- formula(paste(y.name,"~",fixed.fml,"+",ranef.fml))
  ztmp <- environment(lmer(overall.fml, data=dataset, devFunOnly=TRUE, 
     control=lmerControl(check.nobs.vs.rankZ = "ignore",
                         check.nobs.vs.nlev="ignore",
                         check.nobs.vs.nRE="ignore",
                         check.rankX="ignore",
                         check.scaleX="ignore")))$pp
  z.matrix <- t(ztmp$Zt)
  x.matrix <- as(ztmp$X,"Matrix")
  g.template <- Matrix(diag(dim(z.matrix)[2]))
  eps.template <- Matrix(diag(dim(x.matrix)[1]))
  gmaker <- function(){stop("dummy gmaker")}
  epsmaker <- function(){stop("dummy gmaker")}
  emaker <- function(){stop("dummy gmaker")}
  noisemaker <- function(){stop("dummy gmaker")}
  mdl1 <- new("modelDescriptionInput",
              model = modelname,
              fixed.names=fixed.names,
              ranef.fml=ranef.fml,
              overall.fml=overall.fml,
              beta.len = dim(x.matrix)[2],
              bigx = x.matrix,
              bigz = z.matrix,
              y.name = y.name,
              yy = dataset[,y.name],
              dataset=dataset,
              variance.names=variance.names,
              variance.assertion=vassert,
              g.template=g.template,
              eps.template=eps.template,
              g.maker=gmaker,
              eps.maker=epsmaker,
              e.maker=emaker,
              noise.maker=noisemaker,
              bigv=Matrix(0,nrow=0,ncol=0),
              vinv=Matrix(0,nrow=0,ncol=0),
              bigx.pred = Matrix(0,nrow=0,ncol=0),
              bigz.pred = Matrix(0,nrow=0,ncol=0),
              bigv.pred = Matrix(0,nrow=0,ncol=0), 
              vinv.pred = Matrix(0,nrow=0,ncol=0), 
              g.pred.template = Matrix(0,nrow=0,ncol=0),
              eps.pred.template = Matrix(0,nrow=0,ncol=0),  
              ebeta=as.numeric(NA),
              vc=as.numeric(NA),
              active=FALSE)
  mdl1
}
setv <- function(parvec,model) {
  gg <- (model@g.maker)(parvec,model)
  eps <- (model@eps.maker)(parvec,model)
  model@bigv <- model@bigz %*% gg %*% t(model@bigz) + eps
  model@vinv <- solve(model@bigv)
  model@active <- TRUE
  model
}
gen.lik <- function(long.invec,model) {
  ebeta <- long.invec[1:model@beta.len]    
  pv0 <- long.invec[(model@beta.len+1):length(long.invec)]
  names(pv0) <- model@variance.names
  if (!model@variance.assertion(pv0)) {
    print(pv0)
    stop("error in variances")
  }
  bigx1 <- model@bigx
  yhat <- bigx1 %*% ebeta
  model1 <- setv(pv0,model)
  bigv1 <- model1@bigv
  yy <- model1@yy
  lk <- dmvnorm(yy,mean=as.vector(yhat),sigma=as(bigv1,"matrix"),log=TRUE) 
  lk
}
mk.prediction.set <- function(model,predict.year,other_preds,key) {
  maindata <- model@dataset
  yname <- model@y.name
  uniquevars <- xranef(model@ranef.fml)
  newset <- maindata[!duplicated(maindata[,uniquevars]),c(yname,uniquevars)]
  newcol <- rep(predict.year,dim(newset)[1])
  newset <- cbind(newset,newcol)
  if (length(model@fixed.names)==1) {
    names(newset)[length(names(newset))] <- model@fixed.names
  } else {
    newset <- merge(newset,other_preds,by=key,all.x=TRUE)
    ll <- length(names(newset))
    lfn <- length(model@fixed.names)
    names(newset)[(ll-lfn+1):ll] <- model@fixed.names
  }
  ztmp <- lme4::lFormula(model@overall.fml,data=newset,control=lmerControl(check.nobs.vs.rankZ = "ignore",
                        check.nobs.vs.nlev="ignore",
                        check.nobs.vs.nRE="ignore",
                        check.rankX="ignore",
                        check.scaleX="ignore"))
  z.matrix <- t(ztmp$reTrms$Zt)
  x.matrix <- as(ztmp$X,"Matrix")
  ztmp2 <- ztmp <- lme4::lFormula(model@overall.fml,data=model@dataset,control=lmerControl(check.nobs.vs.rankZ = "ignore",
                        check.nobs.vs.nlev="ignore",
                        check.nobs.vs.nRE="ignore",
                        check.rankX="ignore",
                        check.scaleX="ignore"))
  old.x.matrix <- as(ztmp2$X,"Matrix")
  if (dim(x.matrix)[2]==dim(old.x.matrix)[2]) {
    model@bigx.pred <- x.matrix
  } else {
    missing.cols <- colnames(old.x.matrix)[!(colnames(old.x.matrix) %in% colnames(x.matrix))]
    print(missing.cols)
    ccn <- colnames(x.matrix)
    s <- rep(0,dim(x.matrix)[1])
    for (ii in 1:length(missing.cols)) {
      x.matrix <- cbind(x.matrix,s)
    }
    colnames(x.matrix) <- c(ccn,missing.cols)
    x.matrix <- x.matrix[,colnames(old.x.matrix)]
    if (dim(x.matrix)[2]!=dim(old.x.matrix)[2]) {
      stop("failure to fix matrix")
    }
    model@bigx.pred <- x.matrix
  }
  model@bigz.pred <- z.matrix
  model@g.pred.template <- Matrix(diag(dim(z.matrix)[2]))
  model@eps.pred.template <- Matrix(diag(dim(x.matrix)[1]))
  model
}
gen.cre <- function(long.invec,model) {
  invec <- long.invec
  names(invec) <- NULL
  ebeta <- long.invec[1:model@beta.len]
  pv0 <- long.invec[(model@beta.len+1):length(long.invec)]
  names(pv0) <- model@variance.names
  if (!model@variance.assertion(pv0)) {
    print(pv0)
    stop("error in variances")
  }
  model <- setv(pv0,model)
  vv <- model@bigv
  vinv <- model@vinv
  xx <- model@bigx
  zz <- model@bigz
  gg <- (model@g.maker)(pv0,model)
  ee <- gg %*% t(zz)
  mubar <- ee %*% vinv %*% (matrix(model@yy,ncol=1) - xx %*% matrix(ebeta,ncol=1))
  sigbar <- gg - ee %*% vinv %*% t(ee)
  if (all(colnames(model@bigz.pred) == rownames(mubar))) {
    list(mu=mubar,sigma=sigbar)
  } else {
    stop("mismatch")
  }
}
gen.predictions.vec <- function(long.invec,model,nreps=1) {
  invec <- long.invec
  names(invec) <- NULL
  ebeta <- long.invec[1:model@beta.len]    
  pv0 <- long.invec[(model@beta.len+1):length(long.invec)]
  names(pv0) <- model@variance.names
  if (!model@variance.assertion(pv0)) {
    print(pv0)
    stop("error in variances")
  }
  tmp <- gen.cre(long.invec,model) 
  xx <- model@bigx.pred
  zz <- model@bigz.pred
  if (nreps >= 1) {
    uu <- rmnorm(1,tmp$mu,as(tmp$sigma,"matrix"))
    vtmp <- xx %*% ebeta + zz %*% uu + (model@noise.maker)(pv0,model,predict=TRUE)
    val <- matrix(NA,nrow=dim(vtmp)[1],ncol=nreps)
    val[,1] <- as.vector(vtmp)
  } else {
    if (nreps >= 2) {
      for (ii in 2:nreps) {
        uu <- rmnorm(1,tmp$mu,as(tmp$sigma,"matrix"))
        val[,ii] <- as.vector(xx %*% ebeta + zz %*% uu + (model@noise.maker)(pv0,model,predict=TRUE))
      }  
    }
  }
  val
} 
gen.predictions <- function(inmat,model,nreps=1,verbose=FALSE) {
  nsc <- dim(inmat)[1]
  totcols <- nsc * nreps
  nc <- dim(inmat)[2]
  lc <- nc - 1
  omat1 <- gen.predictions.vec( unlist(inmat[1,1:lc]),nreps=nreps, model=model )
  omat <- matrix(0.0,nrow=dim(omat1)[1],ncol=totcols)
  omat[,1:nreps] <- omat1
  if (verbose) { print(1) }
  if (nsc > 1) {
    for (ii in 2:nsc) {
      v1 <- gen.predictions.vec( unlist(inmat[ii,1:lc]),nreps=nreps, model=model )
      aa <- (ii-1)*nreps + 1 
      bb <- ii*nreps
      omat[,aa:bb] <- v1
      if (verbose) { print(ii) }
    }
  }
  omat
}
mdl2 <- mdi.lmerstyle("Model 2","lgtf","yr","(1|admin2_id)",dm,c("sigma.resid","sigma.ri"))
mdl2@g.maker <- function(parvec,object) {
  object@g.template * parvec[["sigma.ri"]] 
}
mdl2@eps.maker <- function(parvec,object) {
  object@eps.template * parvec[["sigma.resid"]]
}
mdl2@noise.maker <- function(parvec,object,predict=FALSE) {
  if (predict) {
    matrix(rnorm(dim(object@bigx.pred)[1],mean=0,sd=parvec[["sigma.resid"]]),ncol=1)
  } else {
    matrix(rnorm(dim(object@bigx)[1],mean=0,sd=parvec[["sigma.resid"]]),ncol=1)
  }
}
itr.g <- function(y,os=logit.offset) {
  ptrc(1.0/(1.0+exp(-y)) - os)
}
mdl2@inverse.transformation <- itr.g
mdl2 <- mk.prediction.set(mdl2,15)
m2a <- lmer(lgtf ~ yr + (1|admin2_id),data=dm,REML=FALSE)
a2tmp <- summary(m2a)$varcor 
tmp2 <- c(attr(a2tmp,"sc"),attr(a2tmp$admin2_id,"stddev"),attr(a2tmp$admin2_id.1,"stddev"))^2
params2.ri <- c(fixef(m2a),tmp2)
save(m2a,params2.ri,file="a2.RData")
pretrans2 <- function(x){c(x[1],x[2],log(x[3]),log(x[4]))}
posttrans2 <- function(x){c(x[1],x[2],exp(x[3]),exp(x[4]))}
mdl2@ebeta <- fixef(m2a)
mdl2@vc <- tmp2
utmp2 <- metro.a(c(0.17,0.019,0.3,0.45),8192,function(u)gen.lik(u,mdl2),init=params2.ri,pretrans=pretrans2,posttrans=posttrans2)
ux2 <- gen.predictions(utmp2,mdl2,verbose=TRUE)
write.forecasts(wtmp2 <- prediction.export(mdl2@inverse.transformation(ux2)),ofile="mdl2forecast.csv")
